# Supplementary material for: Vector competence of European Aedes mosquito species for Japanese encephalitis virus under fluctuating temperature conditions
Source: Curr Res Parasitol Vector Borne Dis. 2025 Jul 31;8:100302. doi: 10.1016/j.crpvbd.2025.100302 (PMC12344973; doi:10.1016/j.crpvbd.2025.100302)
Supplement: Multimedia component 2 [file mmc2.xlsx]

## Sheet: Raw data
run_date	Fluor	species	Incubation.time_[days]	Bodyody_part	mosquito_number	ID	status	Cq_mean	Cq_std.dev.
2021-04-27	FAM	Ae.albopictus	14	Body	1	AAL 1	Negative	0	0
2021-04-27	FAM	Ae.albopictus	14	Body	10	AAL 10	Negative	0	0
2021-04-27	FAM	Ae.albopictus	14	Body	11	AAL 11	Negative	0	0
2021-04-27	FAM	Ae.albopictus	14	Body	12	AAL 12	Positive	16.1369	0.000327163
2021-06-10	FAM	Ae.albopictus	14	Legs_Wings	12	AAL 12	Positive	22.5214	0.0780879
2022-10-20	FAM	Ae.albopictus	14	Saliva	12	AAL 12	Positive	30.7654	0.0563103
2021-04-27	FAM	Ae.albopictus	14	Body	13	AAL 13	Negative	0	0
2021-04-27	FAM	Ae.albopictus	14	Body	14	AAL 14	Negative	0	0
2021-04-27	FAM	Ae.albopictus	14	Body	15	AAL 15	Negative	0	0
2021-04-27	FAM	Ae.albopictus	14	Body	16	AAL 16	Negative	0	0
2021-04-27	FAM	Ae.albopictus	14	Body	17	AAL 17	Negative	0	0
2021-04-27	FAM	Ae.albopictus	14	Body	18	AAL 18	Negative	0	0
2021-04-27	FAM	Ae.albopictus	14	Body	19	AAL 19	Negative	0	0
2021-04-27	FAM	Ae.albopictus	14	Body	2	AAL 2	Negative	0	0
2021-04-27	FAM	Ae.albopictus	14	Body	20	AAL 20	Negative	0	0
2021-04-27	FAM	Ae.albopictus	14	Body	21	AAL 21	Negative	0	0
2021-04-27	FAM	Ae.albopictus	14	Body	22	AAL 22	Negative	0	0
2021-04-27	FAM	Ae.albopictus	14	Body	23	AAL 23	Negative	0	0
2021-04-27	FAM	Ae.albopictus	14	Body	24	AAL 24	Negative	0	0
2021-04-27	FAM	Ae.albopictus	14	Body	25	AAL 25	Negative	0	0
2021-04-27	FAM	Ae.albopictus	14	Body	26	AAL 26	Negative	0	0
2021-04-27	FAM	Ae.albopictus	14	Body	27	AAL 27	Negative	0	0
2021-04-27	FAM	Ae.albopictus	14	Body	28	AAL 28	Negative	0	0
2021-04-27	FAM	Ae.albopictus	14	Body	29	AAL 29	Negative	0	0
2021-04-27	FAM	Ae.albopictus	14	Body	3	AAL 3	Negative	0	0
2021-04-27	FAM	Ae.albopictus	14	Body	30	AAL 30	Negative	0	0
2021-04-27	FAM	Ae.albopictus	14	Body	31	AAL 31	Negative	0	0
2021-04-27	FAM	Ae.albopictus	14	Body	32	AAL 32	Negative	0	0
2021-04-27	FAM	Ae.albopictus	14	Body	33	AAL 33	Negative	0	0
2022-06-09	FAM	Ae.albopictus	14	Body	34	AAL 34	Negative	0	0
2022-06-09	FAM	Ae.albopictus	14	Body	35	AAL 35	Negative	0	0
2022-06-09	FAM	Ae.albopictus	14	Body	36	AAL 36	Negative	0	0
2022-06-09	FAM	Ae.albopictus	14	Body	37	AAL 37	Negative	0	0
2022-06-09	FAM	Ae.albopictus	14	Body	38	AAL 38	Negative	0	0
2022-06-09	FAM	Ae.albopictus	14	Body	39	AAL 39	Negative	0	0
2021-04-27	FAM	Ae.albopictus	14	Body	4	AAL 4	Negative	0	0
2022-06-09	FAM	Ae.albopictus	14	Body	40	AAL 40	Negative	0	0
2022-06-09	FAM	Ae.albopictus	14	Body	41	AAL 41	Negative	0	0
2022-06-09	FAM	Ae.albopictus	14	Body	42	AAL 42	Negative	0	0
2022-06-09	FAM	Ae.albopictus	14	Body	43	AAL 43	Negative	0	0
2022-06-09	FAM	Ae.albopictus	14	Body	44	AAL 44	Negative	0	0
2022-06-09	FAM	Ae.albopictus	14	Body	45	AAL 45	Negative	0	0
2022-06-09	FAM	Ae.albopictus	14	Body	46	AAL 46	Negative	0	0
2022-06-09	FAM	Ae.albopictus	14	Body	47	AAL 47	Negative	0	0
2022-06-09	FAM	Ae.albopictus	14	Body	48	AAL 48	Negative	0	0
2022-06-09	FAM	Ae.albopictus	14	Body	49	AAL 49	Negative	0	0
2021-04-27	FAM	Ae.albopictus	14	Body	5	AAL 5	Negative	0	0
2022-06-09	FAM	Ae.albopictus	14	Body	50	AAL 50	Negative	0	0
2022-06-09	FAM	Ae.albopictus	14	Body	51	AAL 51	Negative	0	0
2022-06-09	FAM	Ae.albopictus	14	Body	52	AAL 52	Negative	0	0
2022-06-09	FAM	Ae.albopictus	14	Body	53	AAL 53	Negative	0	0
2022-06-09	FAM	Ae.albopictus	14	Body	54	AAL 54	Negative	0	0
2022-06-09	FAM	Ae.albopictus	14	Body	55	AAL 55	Negative	0	0
2022-06-09	FAM	Ae.albopictus	14	Body	56	AAL 56	Negative	0	0
2022-06-09	FAM	Ae.albopictus	14	Body	57	AAL 57	Negative	0	0
2022-06-09	FAM	Ae.albopictus	14	Body	58	AAL 58	Negative	0	0
2022-06-09	FAM	Ae.albopictus	14	Body	59	AAL 59	Negative	0	0
2021-04-27	FAM	Ae.albopictus	14	Body	6	AAL 6	Negative	36.2962	1.09254
2022-06-09	FAM	Ae.albopictus	14	Body	60	AAL 60	Negative	0	0
2022-06-09	FAM	Ae.albopictus	14	Body	61	AAL 61	Negative	0	0
2022-06-09	FAM	Ae.albopictus	14	Body	62	AAL 62	Negative	0	0
2022-06-09	FAM	Ae.albopictus	14	Body	63	AAL 63	Negative	0	0
2022-06-09	FAM	Ae.albopictus	14	Body	64	AAL 64	Negative	0	0
2022-06-09	FAM	Ae.albopictus	14	Body	65	AAL 65	Negative	0	0
2022-06-09	FAM	Ae.albopictus	14	Body	66	AAL 66	Negative	0	0
2022-06-09	FAM	Ae.albopictus	14	Body	67	AAL 67	Negative	0	0
2022-06-09	FAM	Ae.albopictus	14	Body	68	AAL 68	Negative	0	0
2022-06-09	FAM	Ae.albopictus	14	Body	69	AAL 69	Negative	0	0
2021-04-27	FAM	Ae.albopictus	14	Body	7	AAL 7	Negative	0	0
2022-06-09	FAM	Ae.albopictus	14	Body	70	AAL 70	Negative	0	0
2021-04-27	FAM	Ae.albopictus	14	Body	8	AAL 8	Negative	0	0
2021-04-27	FAM	Ae.albopictus	14	Body	9	AAL 9	Positive	16.5157	0.047327
2021-06-10	FAM	Ae.albopictus	14	Legs_Wings	9	AAL 9	Positive	23.9821	0.269604
2022-10-20	FAM	Ae.albopictus	14	Saliva	9	AAL 9	Negative	38.4557	0.992061
2022-02-11	FAM	Ae.japonicus	14	Body	1	AJA 1	Positive	13.8739	0.268257
2022-02-23	FAM	Ae.japonicus	14	Legs_Wings	1	AJA 1	Positive	18.1225	0.0425316
2022-03-07	FAM	Ae.japonicus	14	Saliva	1	AJA 1	Positive	28.8887	0.068525
2022-02-11	FAM	Ae.japonicus	14	Body	10	AJA 10	Negative	38.9852	2.18729
2022-02-11	FAM	Ae.japonicus	14	Body	2	AJA 2	Negative	0	0
2022-02-11	FAM	Ae.japonicus	14	Body	22	AJA 22	Negative	41.3031	0
2022-02-11	FAM	Ae.japonicus	14	Body	23	AJA 23	Negative	41.0519	0
2022-02-11	FAM	Ae.japonicus	14	Body	24	AJA 24	Negative	41.6271	2.86239
2022-02-11	FAM	Ae.japonicus	14	Body	25	AJA 25	Negative	38.2327	0.435828
2022-02-11	FAM	Ae.japonicus	14	Body	26	AJA 26	Negative	0	0
2022-02-11	FAM	Ae.japonicus	14	Body	27	AJA 27	Negative	0	0
2022-02-11	FAM	Ae.japonicus	14	Body	28	AJA 28	Negative	0	0
2022-02-11	FAM	Ae.japonicus	14	Body	29	AJA 29	Negative	0	0
2022-02-11	FAM	Ae.japonicus	14	Body	3	AJA 3	Positive	15.104	0.130672
2022-02-23	FAM	Ae.japonicus	14	Legs_Wings	3	AJA 3	Negative	36.9176	0.29356
2022-02-11	FAM	Ae.japonicus	14	Body	30	AJA 30	Negative	38.5337	0
2022-02-11	FAM	Ae.japonicus	14	Body	31	AJA 31	Negative	0	0
2022-02-11	FAM	Ae.japonicus	14	Body	32	AJA 32	Negative	0	0
2022-02-11	FAM	Ae.japonicus	14	Body	33	AJA 33	Negative	0	0
2022-02-11	FAM	Ae.japonicus	14	Body	34	AJA 34	Negative	0	0
2022-02-11	FAM	Ae.japonicus	14	Body	35	AJA 35	Negative	0	0
2022-02-11	FAM	Ae.japonicus	14	Body	36	AJA 36	Negative	0	0
2022-02-11	FAM	Ae.japonicus	14	Body	37	AJA 37	Negative	0	0
2022-02-11	FAM	Ae.japonicus	14	Body	38	AJA 38	Negative	0	0
2022-02-11	FAM	Ae.japonicus	14	Body	39	AJA 39	Negative	0	0
2022-02-11	FAM	Ae.japonicus	14	Body	4	AJA 4	Positive	33.6627	0.290311
2022-02-23	FAM	Ae.japonicus	14	Legs_Wings	4	AJA 4	Negative	40.1107	0.503751
2022-02-11	FAM	Ae.japonicus	14	Body	40	AJA 40	Negative	0	0
2022-02-11	FAM	Ae.japonicus	14	Body	41	AJA 41	Negative	0	0
2022-02-11	FAM	Ae.japonicus	14	Body	42	AJA 42	Negative	0	0
2022-02-11	FAM	Ae.japonicus	14	Body	43	AJA 43	Negative	0	0
2022-02-11	FAM	Ae.japonicus	14	Body	44	AJA 44	Negative	44.7693	0
2022-02-11	FAM	Ae.japonicus	14	Body	5	AJA 5	Positive	13.1849	0.046717
2022-02-23	FAM	Ae.japonicus	14	Legs_Wings	5	AJA 5	Positive	20.6084	0.039811
2022-03-07	FAM	Ae.japonicus	14	Saliva	5	AJA 5	Positive	34.461	0.410953
2022-02-11	FAM	Ae.japonicus	14	Body	6	AJA 6	Positive	33.4387	0.020048
2022-02-23	FAM	Ae.japonicus	14	Legs_Wings	6	AJA 6	Positive	34.7701	0.0919509
2022-03-07	FAM	Ae.japonicus	14	Saliva	6	AJA 6	Negative	0	0
2022-02-11	FAM	Ae.japonicus	14	Body	7	AJA 7	Positive	34.9145	0.317306
2022-02-23	FAM	Ae.japonicus	14	Legs_Wings	7	AJA 7	Negative	36.3677	0.438618
2022-02-11	FAM	Ae.japonicus	14	Body	8	AJA 8	Negative	38.9558	2.06764
2022-02-11	FAM	Ae.japonicus	14	Body	9	AJA 9	Negative	42.9837	2.57996
2022-09-02	FAM	Ae.vexans	14	Body	1	AVE 1	Negative	39.8349	0
2022-09-02	FAM	Ae.vexans	14	Body	10	AVE 10	Negative	40.1588	0
2022-09-02	FAM	Ae.vexans	14	Body	11	AVE 11	Negative	38.0756	0.673394
2022-09-02	FAM	Ae.vexans	14	Body	12	AVE 12	Negative	39.5141	1.22848
2022-09-02	FAM	Ae.vexans	14	Body	13	AVE 13	Negative	0	0
2022-09-02	FAM	Ae.vexans	14	Body	14	AVE 14	Negative	0	0
2022-09-02	FAM	Ae.vexans	14	Body	15	AVE 15	Negative	39.9965	0
2022-09-02	FAM	Ae.vexans	14	Body	16	AVE 16	Negative	40.2284	0.399788
2022-09-02	FAM	Ae.vexans	14	Body	17	AVE 17	Negative	37.57	0
2022-09-02	FAM	Ae.vexans	14	Body	18	AVE 18	Negative	40.9132	0
2022-09-02	FAM	Ae.vexans	14	Body	19	AVE 19	Negative	0	0
2022-09-02	FAM	Ae.vexans	14	Body	2	AVE 2	Negative	38.6589	0
2022-09-02	FAM	Ae.vexans	14	Body	20	AVE 20	Negative	39.2318	0.469515
2022-09-02	FAM	Ae.vexans	14	Body	21	AVE 21	Negative	38.4621	0
2022-09-02	FAM	Ae.vexans	14	Body	22	AVE 22	Negative	40.0498	1.91756
2022-09-02	FAM	Ae.vexans	14	Body	23	AVE 23	Negative	40.3029	2.1127
2022-09-02	FAM	Ae.vexans	14	Body	24	AVE 24	Negative	0	0
2022-09-02	FAM	Ae.vexans	14	Body	25	AVE 25	Negative	39.8408	1.75368
2022-09-02	FAM	Ae.vexans	14	Body	26	AVE 26	Negative	38.8782	0
2022-09-02	FAM	Ae.vexans	14	Body	27	AVE 27	Negative	42.0528	0
2022-09-02	FAM	Ae.vexans	14	Body	28	AVE 28	Negative	38.2091	0
2022-09-02	FAM	Ae.vexans	14	Body	29	AVE 29	Negative	40.992	0
2022-09-02	FAM	Ae.vexans	14	Body	3	AVE 3	Negative	39.2927	0
2022-09-02	FAM	Ae.vexans	14	Body	30	AVE 30	Negative	38.8109	0
2022-09-02	FAM	Ae.vexans	14	Body	4	AVE 4	Negative	38.0043	0.789402
2022-09-02	FAM	Ae.vexans	14	Body	5	AVE 5	Negative	39.1187	1.03349
2022-09-02	FAM	Ae.vexans	14	Body	6	AVE 6	Negative	0	0
2022-09-02	FAM	Ae.vexans	14	Body	7	AVE 7	Negative	0	0
2022-09-02	FAM	Ae.vexans	14	Body	8	AVE 8	Negative	38.8005	0.267619
2022-09-02	FAM	Ae.vexans	14	Body	9	AVE 9	Negative	40.5807	0
2021-04-01	FAM	Cx.quinquefasciatus	14	Body	1	CQU 1	Negative	0	0
2021-04-01	FAM	Cx.quinquefasciatus	14	Body	10	CQU 10	Negative	0	0
2021-04-01	FAM	Cx.quinquefasciatus	14	Body	11	CQU 11	Negative	0	0
2021-04-01	FAM	Cx.quinquefasciatus	14	Body	12	CQU 12	Negative	0	0
2021-04-01	FAM	Cx.quinquefasciatus	14	Body	13	CQU 13	Negative	0	0
2021-04-01	FAM	Cx.quinquefasciatus	14	Body	14	CQU 14	Negative	0	0
2021-04-01	FAM	Cx.quinquefasciatus	14	Body	15	CQU 15	Negative	0	0
2021-04-01	FAM	Cx.quinquefasciatus	14	Body	16	CQU 16	Negative	0	0
2021-04-01	FAM	Cx.quinquefasciatus	14	Body	17	CQU 17	Negative	0	0
2021-04-01	FAM	Cx.quinquefasciatus	14	Body	18	CQU 18	Negative	0	0
2021-04-01	FAM	Cx.quinquefasciatus	14	Body	19	CQU 19	Negative	0	0
2021-04-01	FAM	Cx.quinquefasciatus	14	Body	2	CQU 2	Negative	0	0
2021-04-01	FAM	Cx.quinquefasciatus	14	Body	20	CQU 20	Negative	0	0
2021-03-25	FAM	Cx.quinquefasciatus	14	Body	21	CQU 21	Positive	19.9597	0.0869197
2021-03-16	FAM	Cx.quinquefasciatus	14	Legs_Wings	21	CQU 21	Positive	26.7843	0.023992
2021-12-09	FAM	Cx.quinquefasciatus	14	Saliva	21	CQU 21	Positive	33.0512	0.0688906
2022-09-13	FAM	Cx.quinquefasciatus	14	Body	22	CQU 22	Positive	32.557	0.787427
2021-03-16	FAM	Cx.quinquefasciatus	14	Legs_Wings	22	CQU 22	Negative	38.0085	0
2022-06-15	FAM	Cx.quinquefasciatus	14	Body	23	CQU 23	Positive	32.2739	0.015742
2021-03-16	FAM	Cx.quinquefasciatus	14	Legs_Wings	23	CQU 23	Negative	0	0
2021-03-25	FAM	Cx.quinquefasciatus	14	Body	24	CQU 24	Negative	0	0
2021-03-25	FAM	Cx.quinquefasciatus	14	Body	25	CQU 25	Negative	0	0
2022-06-15	FAM	Cx.quinquefasciatus	14	Body	26	CQU 26	Positive	31.5214	0.0876573
2021-03-16	FAM	Cx.quinquefasciatus	14	Legs_Wings	26	CQU 26	Negative	0	0
2021-03-25	FAM	Cx.quinquefasciatus	14	Body	27	CQU 27	Negative	0	0
2021-03-25	FAM	Cx.quinquefasciatus	14	Body	28	CQU 28	Negative	0	0
2021-03-25	FAM	Cx.quinquefasciatus	14	Body	29	CQU 29	Negative	0	0
2021-04-01	FAM	Cx.quinquefasciatus	14	Body	3	CQU 3	Negative	0	0
2022-09-01	FAM	Cx.quinquefasciatus	14	Body	30	CQU 30	Negative	0	0
2022-09-01	FAM	Cx.quinquefasciatus	14	Body	31	CQU 31	Negative	0	0
2022-09-01	FAM	Cx.quinquefasciatus	14	Body	32	CQU 32	Negative	0	0
2022-09-01	FAM	Cx.quinquefasciatus	14	Body	33	CQU 33	Negative	0	0
2022-09-01	FAM	Cx.quinquefasciatus	14	Body	34	CQU 34	Negative	0	0
2022-09-01	FAM	Cx.quinquefasciatus	14	Body	35	CQU 35	Negative	0	0
2022-09-01	FAM	Cx.quinquefasciatus	14	Body	36	CQU 36	Negative	0	0
2022-09-01	FAM	Cx.quinquefasciatus	14	Body	37	CQU 37	Negative	0	0
2022-09-01	FAM	Cx.quinquefasciatus	14	Body	38	CQU 38	Negative	0	0
2022-09-01	FAM	Cx.quinquefasciatus	14	Body	39	CQU 39	Negative	0	0
2021-04-01	FAM	Cx.quinquefasciatus	14	Body	4	CQU 4	Positive	24.4126	0.0871002
2021-03-16	FAM	Cx.quinquefasciatus	14	Legs_Wings	4	CQU 4	Negative	0	0
2022-09-01	FAM	Cx.quinquefasciatus	14	Body	40	CQU 40	Negative	0	0
2022-09-01	FAM	Cx.quinquefasciatus	14	Body	41	CQU 41	Negative	0	0
2022-09-01	FAM	Cx.quinquefasciatus	14	Body	42	CQU 42	Negative	35.4588	0.20771
2022-09-01	FAM	Cx.quinquefasciatus	14	Body	43	CQU 43	Negative	0	0
2022-09-01	FAM	Cx.quinquefasciatus	14	Body	44	CQU 44	Negative	0	0
2022-09-01	FAM	Cx.quinquefasciatus	14	Body	45	CQU 45	Negative	41.6172	2.28432
2022-09-01	FAM	Cx.quinquefasciatus	14	Body	46	CQU 46	Negative	0	0
2022-09-01	FAM	Cx.quinquefasciatus	14	Body	47	CQU 47	Negative	0	0
2022-09-01	FAM	Cx.quinquefasciatus	14	Body	48	CQU 48	Negative	0	0
2022-09-01	FAM	Cx.quinquefasciatus	14	Body	49	CQU 49	Negative	0	0
2021-04-01	FAM	Cx.quinquefasciatus	14	Body	5	CQU 5	Negative	0	0
2022-09-01	FAM	Cx.quinquefasciatus	14	Body	50	CQU 50	Negative	0	0
2022-09-01	FAM	Cx.quinquefasciatus	14	Body	51	CQU 51	Negative	0	0
2022-09-01	FAM	Cx.quinquefasciatus	14	Body	52	CQU 52	Negative	0	0
2022-09-01	FAM	Cx.quinquefasciatus	14	Body	53	CQU 53	Negative	0	0
2022-09-01	FAM	Cx.quinquefasciatus	14	Body	54	CQU 54	Negative	0	0
2022-09-01	FAM	Cx.quinquefasciatus	14	Body	55	CQU 55	Negative	0	0
2022-09-01	FAM	Cx.quinquefasciatus	14	Body	56	CQU 56	Negative	0	0
2022-09-01	FAM	Cx.quinquefasciatus	14	Body	57	CQU 57	Negative	0	0
2022-09-01	FAM	Cx.quinquefasciatus	14	Body	58	CQU 58	Negative	43.1338	0
2022-09-01	FAM	Cx.quinquefasciatus	14	Body	59	CQU 59	Negative	0	0
2021-04-01	FAM	Cx.quinquefasciatus	14	Body	6	CQU 6	Negative	0	0
2022-09-01	FAM	Cx.quinquefasciatus	14	Body	60	CQU 60	Negative	0	0
2022-09-01	FAM	Cx.quinquefasciatus	14	Body	61	CQU 61	Negative	0	0
2022-09-01	FAM	Cx.quinquefasciatus	14	Body	62	CQU 62	Negative	39.5374	0.219927
2022-09-01	FAM	Cx.quinquefasciatus	14	Body	63	CQU 63	Negative	0	0
2022-09-01	FAM	Cx.quinquefasciatus	14	Body	64	CQU 64	Positive	34.7192	0.292622
2022-10-20	FAM	Cx.quinquefasciatus	14	Legs_Wings	64	CQU 64	Negative	0	0
2022-09-01	FAM	Cx.quinquefasciatus	14	Body	65	CQU 65	Negative	38.7175	0
2022-09-01	FAM	Cx.quinquefasciatus	14	Body	66	CQU 66	Negative	43.9658	0
2022-09-01	FAM	Cx.quinquefasciatus	14	Body	67	CQU 67	Negative	0	0
2022-09-01	FAM	Cx.quinquefasciatus	14	Body	68	CQU 68	Negative	42.3476	0
2021-04-01	FAM	Cx.quinquefasciatus	14	Body	7	CQU 7	Negative	0	0
2021-04-01	FAM	Cx.quinquefasciatus	14	Body	8	CQU 8	Negative	0	0
2021-04-01	FAM	Cx.quinquefasciatus	14	Body	9	CQU 9	Negative	0	0
2021-04-27	FAM	Ae.albopictus	7	Body	1	AAL 1	Negative	0	0
2021-04-27	FAM	Ae.albopictus	7	Body	10	AAL 10	Negative	0	0
2021-04-27	FAM	Ae.albopictus	7	Body	11	AAL 11	Negative	0	0
2021-04-27	FAM	Ae.albopictus	7	Body	13	AAL 13	Negative	0	0
2021-04-27	FAM	Ae.albopictus	7	Body	14	AAL 14	Negative	0	0
2021-04-27	FAM	Ae.albopictus	7	Body	15	AAL 15	Negative	0	0
2021-04-27	FAM	Ae.albopictus	7	Body	16	AAL 16	Negative	0	0
2021-04-27	FAM	Ae.albopictus	7	Body	17	AAL 17	Negative	39.6093	0
2021-04-27	FAM	Ae.albopictus	7	Body	18	AAL 18	Negative	0	0
2021-04-27	FAM	Ae.albopictus	7	Body	19	AAL 19	Negative	0	0
2021-04-27	FAM	Ae.albopictus	7	Body	2	AAL 2	Negative	39.2172	0
2021-04-27	FAM	Ae.albopictus	7	Body	20	AAL 20	Negative	0	0
2021-04-27	FAM	Ae.albopictus	7	Body	21	AAL 21	Negative	0	0
2021-04-27	FAM	Ae.albopictus	7	Body	22	AAL 22	Negative	0	0
2021-04-27	FAM	Ae.albopictus	7	Body	23	AAL 23	Negative	39.4229	0
2021-04-27	FAM	Ae.albopictus	7	Body	24	AAL 24	Negative	0	0
2021-04-27	FAM	Ae.albopictus	7	Body	25	AAL 25	Negative	39.2781	0
2021-04-27	FAM	Ae.albopictus	7	Body	26	AAL 26	Negative	0	0
2021-04-27	FAM	Ae.albopictus	7	Body	27	AAL 27	Positive	28.0422	0.136954
2021-08-06	FAM	Ae.albopictus	7	Legs_Wings	27	AAL 27	Negative	0	0
2021-04-27	FAM	Ae.albopictus	7	Body	28	AAL 28	Negative	0	0
2021-04-27	FAM	Ae.albopictus	7	Body	29	AAL 29	Negative	0	0
2021-04-27	FAM	Ae.albopictus	7	Body	3	AAL 3	Negative	39.3272	0.810118
2021-04-27	FAM	Ae.albopictus	7	Body	30	AAL 30	Negative	0	0
2021-04-27	FAM	Ae.albopictus	7	Body	31	AAL 31	Negative	0	0
2021-04-27	FAM	Ae.albopictus	7	Body	33	AAL 33	Negative	0	0
2021-04-27	FAM	Ae.albopictus	7	Body	4	AAL 4	Negative	0	0
2021-04-27	FAM	Ae.albopictus	7	Body	5	AAL 5	Negative	0	0
2021-04-27	FAM	Ae.albopictus	7	Body	6	AAL 6	Negative	0	0
2021-04-27	FAM	Ae.albopictus	7	Body	7	AAL 7	Negative	39.0794	0
2021-04-27	FAM	Ae.albopictus	7	Body	8	AAL 8	Negative	38.8899	0
2021-04-27	FAM	Ae.albopictus	7	Body	9	AAL 9	Negative	0	0
2022-02-15	FAM	Ae.japonicus	7	Body	1	AJA 1	Negative	0	0
2022-02-15	FAM	Ae.japonicus	7	Body	10	AJA 10	Negative	0	0
2022-02-15	FAM	Ae.japonicus	7	Body	11	AJA 11	Negative	0	0
2022-02-15	FAM	Ae.japonicus	7	Body	2	AJA 2	Negative	0	0
2022-02-15	FAM	Ae.japonicus	7	Body	22	AJA 22	Negative	0	0
2022-02-15	FAM	Ae.japonicus	7	Body	23	AJA 23	Negative	0	0
2022-02-15	FAM	Ae.japonicus	7	Body	25	AJA 25	Negative	0	0
2022-02-15	FAM	Ae.japonicus	7	Body	26	AJA 26	Negative	0	0
2022-02-15	FAM	Ae.japonicus	7	Body	27	AJA 27	Negative	0	0
2022-02-15	FAM	Ae.japonicus	7	Body	28	AJA 28	Negative	0	0
2022-09-07	FAM	Ae.japonicus	7	Body	29	AJA 29	Positive	17.9768	0.0372053
2022-03-07	FAM	Ae.japonicus	7	Legs_Wings	29	AJA 29	Positive	22.3101	0.0727567
2022-03-23	FAM	Ae.japonicus	7	Saliva	29	AJA 29	Negative	36.9441	0.0502891
2022-02-15	FAM	Ae.japonicus	7	Body	3	AJA 3	Negative	0	0
2022-09-07	FAM	Ae.japonicus	7	Body	30	AJA 30	Positive	34.5036	0.166513
2022-03-07	FAM	Ae.japonicus	7	Legs_Wings	30	AJA 30	Negative	35.7916	0.924134
2022-02-15	FAM	Ae.japonicus	7	Body	31	AJA 31	Negative	0	0
2022-02-15	FAM	Ae.japonicus	7	Body	32	AJA 32	Negative	0	0
2022-09-07	FAM	Ae.japonicus	7	Body	33	AJA 33	Positive	19.3402	0.0103937
2022-03-07	FAM	Ae.japonicus	7	Legs_Wings	33	AJA 33	Positive	30.5694	0.160665
2022-03-23	FAM	Ae.japonicus	7	Saliva	33	AJA 33	Negative	0	0
2022-02-15	FAM	Ae.japonicus	7	Body	34	AJA 34	Negative	40.1332	0.130245
2022-02-15	FAM	Ae.japonicus	7	Body	35	AJA 35	Negative	38.8557	0
2022-02-15	FAM	Ae.japonicus	7	Body	36	AJA 36	Negative	0	0
2022-02-15	FAM	Ae.japonicus	7	Body	37	AJA 37	Negative	0	0
2022-02-15	FAM	Ae.japonicus	7	Body	38	AJA 38	Negative	0	0
2022-02-15	FAM	Ae.japonicus	7	Body	39	AJA 39	Negative	0	0
2022-02-15	FAM	Ae.japonicus	7	Body	4	AJA 4	Negative	0	0
2022-02-15	FAM	Ae.japonicus	7	Body	40	AJA 40	Negative	0	0
2022-02-15	FAM	Ae.japonicus	7	Body	41	AJA 41	Negative	0	0
2022-02-15	FAM	Ae.japonicus	7	Body	42	AJA 42	Negative	0	0
2022-02-15	FAM	Ae.japonicus	7	Body	43	AJA 43	Negative	0	0
2022-02-15	FAM	Ae.japonicus	7	Body	44	AJA 44	Negative	0	0
2022-02-15	FAM	Ae.japonicus	7	Body	5	AJA 5	Negative	0	0
2022-02-15	FAM	Ae.japonicus	7	Body	6	AJA 6	Negative	0	0
2022-02-15	FAM	Ae.japonicus	7	Body	7	AJA 7	Negative	0	0
2022-02-15	FAM	Ae.japonicus	7	Body	8	AJA 8	Negative	0	0
2022-02-15	FAM	Ae.japonicus	7	Body	9	AJA 9	Negative	0	0
2022-03-02	FAM	Ae.vexans	7	Body	1	AVE 1	Negative	0	0
2022-03-02	FAM	Ae.vexans	7	Body	11	AVE 11	Negative	0	0
2022-03-02	FAM	Ae.vexans	7	Body	12	AVE 12	Negative	0	0
2022-03-02	FAM	Ae.vexans	7	Body	13	AVE 13	Negative	0	0
2022-03-02	FAM	Ae.vexans	7	Body	14	AVE 14	Negative	0	0
2022-03-02	FAM	Ae.vexans	7	Body	15	AVE 15	Negative	0	0
2022-03-02	FAM	Ae.vexans	7	Body	16	AVE 16	Negative	0	0
2022-03-02	FAM	Ae.vexans	7	Body	17	AVE 17	Negative	0	0
2022-03-02	FAM	Ae.vexans	7	Body	18	AVE 18	Negative	0	0
2022-03-02	FAM	Ae.vexans	7	Body	19	AVE 19	Negative	0	0
2022-03-02	FAM	Ae.vexans	7	Body	2	AVE 2	Negative	0	0
2022-03-02	FAM	Ae.vexans	7	Body	20	AVE 20	Negative	0	0
2022-03-02	FAM	Ae.vexans	7	Body	21	AVE 21	Negative	0	0
2022-03-02	FAM	Ae.vexans	7	Body	22	AVE 22	Negative	0	0
2022-03-02	FAM	Ae.vexans	7	Body	23	AVE 23	Negative	0	0
2022-03-02	FAM	Ae.vexans	7	Body	24	AVE 24	Negative	0	0
2022-03-02	FAM	Ae.vexans	7	Body	25	AVE 25	Negative	0	0
2022-03-02	FAM	Ae.vexans	7	Body	26	AVE 26	Negative	0	0
2022-03-02	FAM	Ae.vexans	7	Body	27	AVE 27	Negative	0	0
2022-03-02	FAM	Ae.vexans	7	Body	28	AVE 28	Negative	0	0
2022-03-02	FAM	Ae.vexans	7	Body	29	AVE 29	Negative	0	0
2022-03-02	FAM	Ae.vexans	7	Body	3	AVE 3	Negative	0	0
2022-03-02	FAM	Ae.vexans	7	Body	30	AVE 30	Negative	0	0
2022-03-02	FAM	Ae.vexans	7	Body	31	AVE 31	Negative	0	0
2022-03-02	FAM	Ae.vexans	7	Body	32	AVE 32	Negative	0	0
2023-02-23	FAM	Ae.vexans	7	Body	34	AVE 34	Negative	0	0
2023-02-23	FAM	Ae.vexans	7	Body	35	AVE 35	Negative	0	0
2023-02-23	FAM	Ae.vexans	7	Body	36	AVE 36	Negative	44.0911	0
2023-02-23	FAM	Ae.vexans	7	Body	37	AVE 37	Negative	0	0
2023-02-23	FAM	Ae.vexans	7	Body	38	AVE 38	Negative	0	0
2023-02-23	FAM	Ae.vexans	7	Body	39	AVE 39	Negative	41.5793	0.431216
2022-03-02	FAM	Ae.vexans	7	Body	4	AVE 4	Negative	0	0
2023-02-23	FAM	Ae.vexans	7	Body	40	AVE 40	Negative	0	0
2023-02-23	FAM	Ae.vexans	7	Body	41	AVE 41	Negative	0	0
2023-02-23	FAM	Ae.vexans	7	Body	42	AVE 42	Negative	0	0
2023-02-23	FAM	Ae.vexans	7	Body	43	AVE 43	Negative	0	0
2023-02-23	FAM	Ae.vexans	7	Body	44	AVE 44	Negative	42.1683	0
2023-02-23	FAM	Ae.vexans	7	Body	45	AVE 45	Negative	0	0
2023-02-23	FAM	Ae.vexans	7	Body	46	AVE 46	Negative	0	0
2023-02-23	FAM	Ae.vexans	7	Body	47	AVE 47	Negative	0	0
2023-02-23	FAM	Ae.vexans	7	Body	48	AVE 48	Negative	40.7621	0
2023-03-02	FAM	Ae.vexans	7	Body	49	AVE 49	Negative	0	0
2022-03-02	FAM	Ae.vexans	7	Body	5	AVE 5	Negative	0	0
2023-02-23	FAM	Ae.vexans	7	Body	50	AVE 50	Negative	0	0
2023-02-23	FAM	Ae.vexans	7	Body	51	AVE 51	Negative	0	0
2023-02-23	FAM	Ae.vexans	7	Body	52	AVE 52	Negative	0	0
2022-03-02	FAM	Ae.vexans	7	Body	6	AVE 6	Negative	0	0
2022-03-02	FAM	Ae.vexans	7	Body	7	AVE 7	Negative	0	0
2022-03-02	FAM	Ae.vexans	7	Body	8	AVE 8	Negative	41.2581	0
2022-03-02	FAM	Ae.vexans	7	Body	9	AVE 9	Negative	41.2526	0
2021-04-02	FAM	Cx.quinquefasciatus	7	Body	1	CQU 1	Negative	0	0
2021-04-02	FAM	Cx.quinquefasciatus	7	Body	10	CQU 10	Negative	0	0
2021-04-02	FAM	Cx.quinquefasciatus	7	Body	11	CQU 11	Negative	0	0
2021-04-02	FAM	Cx.quinquefasciatus	7	Body	12	CQU 12	Positive	24.5382	0.275841
2021-03-16	FAM	Cx.quinquefasciatus	7	Legs_Wings	12	CQU 12	Negative	0	0
2021-04-02	FAM	Cx.quinquefasciatus	7	Body	13	CQU 13	Negative	0	0
2021-04-02	FAM	Cx.quinquefasciatus	7	Body	14	CQU 14	Negative	0	0
2021-04-02	FAM	Cx.quinquefasciatus	7	Body	15	CQU 15	Negative	0	0
2021-04-02	FAM	Cx.quinquefasciatus	7	Body	16	CQU 16	Negative	0	0
2021-04-02	FAM	Cx.quinquefasciatus	7	Body	17	CQU 17	Negative	0	0
2021-04-02	FAM	Cx.quinquefasciatus	7	Body	18	CQU 18	Negative	0	0
2021-04-02	FAM	Cx.quinquefasciatus	7	Body	19	CQU 19	Negative	0	0
2021-04-02	FAM	Cx.quinquefasciatus	7	Body	2	CQU 2	Negative	0	0
2021-04-02	FAM	Cx.quinquefasciatus	7	Body	20	CQU 20	Negative	0	0
2021-04-02	FAM	Cx.quinquefasciatus	7	Body	21	CQU 21	Negative	0	0
2021-04-02	FAM	Cx.quinquefasciatus	7	Body	22	CQU 22	Negative	0	0
2021-04-02	FAM	Cx.quinquefasciatus	7	Body	23	CQU 23	Negative	0	0
2021-04-02	FAM	Cx.quinquefasciatus	7	Body	24	CQU 24	Negative	0	0
2021-04-02	FAM	Cx.quinquefasciatus	7	Body	25	CQU 25	Negative	0	0
2021-04-02	FAM	Cx.quinquefasciatus	7	Body	26	CQU 26	Negative	0	0
2021-04-02	FAM	Cx.quinquefasciatus	7	Body	27	CQU 27	Negative	0	0
2021-04-02	FAM	Cx.quinquefasciatus	7	Body	28	CQU 28	Negative	0	0
2021-04-02	FAM	Cx.quinquefasciatus	7	Body	29	CQU 29	Negative	0	0
2021-04-02	FAM	Cx.quinquefasciatus	7	Body	3	CQU 3	Negative	0	0
2021-04-02	FAM	Cx.quinquefasciatus	7	Body	30	CQU 30	Negative	0	0
2021-04-02	FAM	Cx.quinquefasciatus	7	Body	31	CQU 31	Negative	0	0
2021-04-02	FAM	Cx.quinquefasciatus	7	Body	32	CQU 32	Negative	0	0
2021-04-02	FAM	Cx.quinquefasciatus	7	Body	33	CQU 33	Negative	0	0
2021-04-02	FAM	Cx.quinquefasciatus	7	Body	4	CQU 4	Negative	0	0
2021-04-02	FAM	Cx.quinquefasciatus	7	Body	5	CQU 5	Negative	0	0
2021-04-02	FAM	Cx.quinquefasciatus	7	Body	6	CQU 6	Negative	0	0
2021-04-02	FAM	Cx.quinquefasciatus	7	Body	7	CQU 7	Negative	0	0
2021-04-02	FAM	Cx.quinquefasciatus	7	Body	8	CQU 8	Negative	0	0
2021-04-02	FAM	Cx.quinquefasciatus	7	Body	9	CQU 9	Negative	0	0
2021-03-19	FAM	Cx.quinquefasciatus	0	Mosquito	1	CQU 1	Positive	31.4396	0.180356
2021-03-19	FAM	Cx.quinquefasciatus	0	Mosquito	2	CQU 2	Positive	31.4629	0.0659165
2021-03-19	FAM	Cx.quinquefasciatus	0	Mosquito	3	CQU 3	Positive	30.986	0.0421797
2021-03-19	FAM	Cx.quinquefasciatus	0	Mosquito	4	CQU 4	Positive	30.3317	0.142038
2021-03-19	FAM	Cx.quinquefasciatus	0	Mosquito	5	CQU 5	Positive	31.1058	0.0526648
2021-03-19	FAM	Cx.quinquefasciatus	0	Mosquito	6	CQU 6	Positive	31.2869	0.0567691
2021-03-19	FAM	Cx.quinquefasciatus	0	Mosquito	7	CQU 7	Positive	30.7874	0.227109
2021-03-19	FAM	Cx.quinquefasciatus	0	Mosquito	8	CQU 8	Positive	29.9203	0.08033
2022-02-11	FAM	Ae.japonicus	0	Mosquito	3	AJA 3	Positive	29.6713	0.111314
2022-02-11	FAM	Ae.japonicus	0	Mosquito	15	AJA 15	Positive	28.1326	0.00978429
2022-02-15	FAM	Ae.japonicus	0	Mosquito	6	AJA 6	Positive	30.2478	0.202835
2022-02-15	FAM	Ae.japonicus	0	Mosquito	12	AJA 12	Positive	30.4827	0.172223
2022-02-15	FAM	Ae.japonicus	0	Mosquito	19	AJA 19	Positive	31.1114	0.0379116
2022-03-02	FAM	Ae.vexans	0	Mosquito	1	AVE 1	Positive	29.7521	0.0524491
2022-03-07	FAM	Ae.albopictus	0	Mosquito	1	AAL 1	Positive	28.3111	0.00911563
2022-03-07	FAM	Ae.albopictus	0	Mosquito	2	AAL 2	Positive	29.7443	0.0871152
2022-03-07	FAM	Ae.albopictus	0	Mosquito	3	AAL 3	Positive	28.6632	0.106331
2022-03-07	FAM	Ae.albopictus	0	Mosquito	5	AAL 5	Positive	28.3606	0.0491314
2022-06-09	FAM	Ae.albopictus	0	Mosquito	16	AAL 16	Positive	30.6532	0.00144257
2022-06-09	FAM	Ae.albopictus	0	Mosquito	17	AAL 17	Positive	30.7997	0
2022-09-01	FAM	Cx.quinquefasciatus	0	Mosquito	9	CQU 9	Positive	28.8811	0.147443
2022-09-01	FAM	Cx.quinquefasciatus	0	Mosquito	10	CQU 10	Positive	29.2546	0.00966799
2022-09-02	FAM	Ae.vexans	0	Mosquito	4	AVE 4	Positive	27.6066	0.0647337
2023-02-23	FAM	Ae.vexans	0	Mosquito	6	AVE 6	Positive	28.9442	0.0933892
2021-03-11	FAM	Pos Ctrl	NA	NA	NA	NA	Positive	16.198	0.0250934
2021-03-16	FAM	Pos Ctrl	NA	NA	NA	NA	Positive	16.2099	0.308322
2021-03-16	FAM	Pos Ctrl	NA	NA	NA	NA	Positive	16.4083	0.142355
2021-03-17	FAM	Pos Ctrl	NA	NA	NA	NA	Positive	16.2933	0.0998494
2021-03-19	FAM	Pos Ctrl	NA	NA	NA	NA	Positive	16.2525	0.161733
2021-03-23	FAM	Pos Ctrl	NA	NA	NA	NA	Positive	15.7295	0.0154035
2021-03-25	FAM	Pos Ctrl	NA	NA	NA	NA	Positive	16.1418	0.0264387
2021-04-01	FAM	Pos Ctrl	NA	NA	NA	NA	Positive	16.0718	0.0339908
2021-04-02	FAM	Pos Ctrl	NA	NA	NA	NA	Positive	16.1571	0.258638
2021-04-27	FAM	Pos Ctrl	NA	NA	NA	NA	Positive	18.4972	0.0158782
2021-04-27	FAM	Pos Ctrl	NA	NA	NA	NA	Positive	18.7108	0.133326
2021-06-10	FAM	Pos Ctrl	NA	NA	NA	NA	Positive	18.6702	0.0561846
2021-08-06	FAM	Pos Ctrl	NA	NA	NA	NA	Positive	17.75	0.0905252
2021-12-09	FAM	Pos Ctrl	NA	NA	NA	NA	Positive	22.3077	0.0491769
10.20.2022	FAM	Pos Ctrl	NA	NA	NA	NA	Positive	22.4301	0.0230682
2022-02-10	FAM	Pos Ctrl	NA	NA	NA	NA	Positive	22.3678	0.0270726
2022-02-11	FAM	Pos Ctrl	NA	NA	NA	NA	Positive	22.5079	0.0787275
2022-02-15	FAM	Pos Ctrl	NA	NA	NA	NA	Positive	22.9646	0.104992
2022-02-23	FAM	Pos Ctrl	NA	NA	NA	NA	Positive	22.5126	0.0707694
2022-03-02	FAM	Pos Ctrl	NA	NA	NA	NA	Positive	22.47	0.00969212
2022-03-07	FAM	Pos Ctrl	NA	NA	NA	NA	Positive	22.4177	0.0116557
2022-03-07	FAM	Pos Ctrl	NA	NA	NA	NA	Positive	22.3479	0.11935
2022-03-23	FAM	Pos Ctrl	NA	NA	NA	NA	Positive	22.2582	0.034589
2022-04-21	FAM	Pos Ctrl	NA	NA	NA	NA	Positive	23.513	0.221929
2022-06-09	FAM	Pos Ctrl	NA	NA	NA	NA	Positive	22.4885	0
2022-06-15	FAM	Pos Ctrl	NA	NA	NA	NA	Positive	21.8824	0.0683962
2022-06-15	FAM	Pos Ctrl	NA	NA	NA	NA	Positive	21.8611	0.0536774
2022-09-01	FAM	Pos Ctrl	NA	NA	NA	NA	Positive	24.3063	2.23707
2022-09-02	FAM	Pos Ctrl	NA	NA	NA	NA	Positive	21.9262	0.0969118
2022-09-07	FAM	Pos Ctrl	NA	NA	NA	NA	Positive	22.0727	0.0931314
2022-09-13	FAM	Pos Ctrl	NA	NA	NA	NA	Positive	21.8103	0.0363044
2022-09-14	FAM	Pos Ctrl	NA	NA	NA	NA	Positive	21.8189	0.0331784
2022-09-15	FAM	Pos Ctrl	NA	NA	NA	NA	Positive	21.746	0.0326748
2022-09-29	FAM	Pos Ctrl	NA	NA	NA	NA	Positive	22.0206	0.0149808
2022-10-19	FAM	Pos Ctrl	NA	NA	NA	NA	Positive	22.036	0.0345363
2023-02-23	FAM	Pos Ctrl	NA	NA	NA	NA	Positive	21.3897	0.0584996
2023-02-23	FAM	Pos Ctrl	NA	NA	NA	NA	Positive	21.5266	0.0275537
2023-03-02	FAM	Pos Ctrl	NA	NA	NA	NA	Positive	21.3194	0.076624
2023-06-10	FAM	Pos Ctrl	NA	NA	NA	NA	Positive	18.5239	0.0534974
2022-10-20	FAM	Pos Ctrl	NA	NA	NA	NA	Positive	21.9633	0.116914
2021-03-11	FAM	NTC	NA	NA	NA	NA	Negative	0	0
2021-03-16	FAM	NTC	NA	NA	NA	NA	Negative	0	0
2021-03-16	FAM	NTC	NA	NA	NA	NA	Negative	0	0
2021-03-17	FAM	NTC	NA	NA	NA	NA	Negative	0	0
2021-03-19	FAM	NTC	NA	NA	NA	NA	Negative	0	0
2021-03-23	FAM	NTC	NA	NA	NA	NA	Negative	0	0
2021-03-25	FAM	NTC	NA	NA	NA	NA	Negative	0	0
2021-04-01	FAM	NTC	NA	NA	NA	NA	Negative	0	0
2021-04-02	FAM	NTC	NA	NA	NA	NA	Negative	0	0
2021-04-27	FAM	NTC	NA	NA	NA	NA	Negative	0	0
2021-04-27	FAM	NTC	NA	NA	NA	NA	Negative	0	0
2021-06-10	FAM	NTC	NA	NA	NA	NA	Negative	0	0
2021-08-06	FAM	NTC	NA	NA	NA	NA	Negative	0	0
2021-12-09	FAM	NTC	NA	NA	NA	NA	Negative	0	0
10.20.2024	FAM	NTC	NA	NA	NA	NA	Negative	0	0
2022-02-10	FAM	NTC	NA	NA	NA	NA	Negative	0	0
2022-02-11	FAM	NTC	NA	NA	NA	NA	Negative	0	0
2022-02-15	FAM	NTC	NA	NA	NA	NA	Negative	0	0
2022-02-23	FAM	NTC	NA	NA	NA	NA	Negative	0	0
2022-03-02	FAM	NTC	NA	NA	NA	NA	Negative	0	0
2022-03-07	FAM	NTC	NA	NA	NA	NA	Negative	0	0
2022-03-07	FAM	NTC	NA	NA	NA	NA	Negative	0	0
2022-03-23	FAM	NTC	NA	NA	NA	NA	Negative	0	0
2022-04-21	FAM	NTC	NA	NA	NA	NA	Negative	0	0
2022-06-09	FAM	NTC	NA	NA	NA	NA	Negative	0	0
2022-06-15	FAM	NTC	NA	NA	NA	NA	Negative	0	0
2022-06-15	FAM	NTC	NA	NA	NA	NA	Negative	0	0
2022-09-01	FAM	NTC	NA	NA	NA	NA	Negative	0	0
2022-09-02	FAM	NTC	NA	NA	NA	NA	Negative	0	0
2022-09-07	FAM	NTC	NA	NA	NA	NA	Negative	0	0
2022-09-13	FAM	NTC	NA	NA	NA	NA	Negative	0	0
2022-09-14	FAM	NTC	NA	NA	NA	NA	Negative	0	0
2022-09-15	FAM	NTC	NA	NA	NA	NA	Negative	0	0
2022-09-29	FAM	NTC	NA	NA	NA	NA	Negative	0	0
2022-10-19	FAM	NTC	NA	NA	NA	NA	Negative	0	0
2023-02-23	FAM	NTC	NA	NA	NA	NA	Negative	0	0
2023-02-23	FAM	NTC	NA	NA	NA	NA	Negative	0	0
2023-03-02	FAM	NTC	NA	NA	NA	NA	Negative	0	0
2023-06-10	FAM	NTC	NA	NA	NA	NA	Negative	0	0
2022-10-20	FAM	NTC	NA	NA	NA	NA	Negative	0	0

## Sheet: Standard curve
Fluor	Biological Set Name	Starting Quantity (SQ)	Log Starting Quantity	SQ Mean	SQ Std. Dev	Cq	Cq Mean	Cq Std. Dev
FAM		10000000	7	10000000	0	14.9657	14.8782	0.201123
FAM		10000000	7	10000000	0	15.0207	14.8782	0.201123
FAM		10000000	7	10000000	0	14.6481	14.8782	0.201123
FAM		1000000	6	1000000	0	18.3345	18.2022	0.136627
FAM		1000000	6	1000000	0	18.2105	18.2022	0.136627
FAM		1000000	6	1000000	0	18.0616	18.2022	0.136627
FAM		100000	5	100000	0	21.6845	21.5639	0.366503
FAM		100000	5	100000	0	21.8548	21.5639	0.366503
FAM		100000	5	100000	0	21.1522	21.5639	0.366503
FAM		10000	4	10000	0	24.5738	24.5289	0.0482274
FAM		10000	4	10000	0	24.4779	24.5289	0.0482274
FAM		10000	4	10000	0	24.5351	24.5289	0.0482274
FAM		1000	3	1000	0	27.726	27.3909	0.345789
FAM		1000	3	1000	0	27.0353	27.3909	0.345789
FAM		1000	3	1000	0	27.4115	27.3909	0.345789
FAM		100	2	100	0	31.7295	31.4716	0.227797
FAM		100	2	100	0	31.298	31.4716	0.227797
FAM		100	2	100	0	31.3872	31.4716	0.227797
FAM		10	1	10	0	36.0472	36.7981	0.765784
FAM		10	1	10	0	37.5779	36.7981	0.765784
FAM		10	1	10	0	36.7691	36.7981	0.765784
FAM		1	0	0	0	0	0	0
FAM		1	0	0	0	0	0	0
FAM		1	0	0	0	0	0	0
